# Supplementary material for: Effect of Invasion of Borrelia burgdorferi in Normal and Neoplastic Mammary Epithelial Cells
Source: Antibiotics (Basel). 2021 Oct 24;10(11):1295. doi: 10.3390/antibiotics10111295 (PMC8614906; doi:10.3390/antibiotics10111295)
Supplement: Supplementary file 1 [file antibiotics-10-01295-s001.zip]

Archive with 2 entries (2 files):
- GauriGSupplemetaryVideo.m4v
- __MACOSX/._GauriGSupplemetaryVideo.m4v
